# Supplementary material for: Integrated Machine Learning Decision Tree Model for Risk Evaluation in Patients with Non-Valvular Atrial Fibrillation When Taking Different Doses of Dabigatran
Source: Int J Environ Res Public Health. 2023 Jan 29;20(3):2359. doi: 10.3390/ijerph20032359 (PMC9915180; doi:10.3390/ijerph20032359)
Supplement: Supplementary file 1 [file ijerph-20-02359-s001.zip]

Archive with 1 entries (1 files):
- ijerph-2156031-supplementary.pdf
